# Supplementary material for: Incidence and prevalence of major epilepsy-associated brain lesions
Source: Epilepsy Behav Rep. 2022 Feb 11;18:100527. doi: 10.1016/j.ebr.2022.100527 (PMC8885987; doi:10.1016/j.ebr.2022.100527)
Supplement: Supplementary data 1 [file mmc1.xlsx]

## Sheet: main analysis
Study	PMID	Study Type	Study Report	Patient Group	Age at onset	Age at time of study	Affected	Cohort Size or Number of Studies	Proportion	Country	DRE definition	Surgery Type	Eligibility Criteria	Specific Cohort	Specific Date (patients included from X to Z)	Main Analysis vs Sensitivity
Aaberg et al., 2018	29789444	Cohort	DRE in epilepsy	Children	median: 3	3-13	178	600	0.3	Norway	DRE was defined as seizures within the last year of follow-up despite adequate trials of at least 2 antiepileptic drugs, in concordance with the ILAE recommendation.	NA	Within MoBa, we established a substudy of epilepsy, which was the Epilepsy in Young Children Study (EPYC)._x000B_CWE were identified through linkages to the Norwegian Patient Registry and parental report of epilepsy in sequential MoBa questionnaires. Clinical information was collected through medical_x000B_record reviews and clinical telephone interviews with the parents. Seizures, epilepsies, an…	The study was based on the Norwegian Mother and Child Cohort Study (MoBa), a nationwide cohort study of children born from 1999 to 2009.	1999-2009 -- At the end of registry follow-up on December 31, 2012, MoBa included 112 745 children who were live born, had valid personal identification numbers, and were still residing in Norway.	Main
Al-Gethami et al., 2019	31872807	Cohort	Focal in epilepsy	Children	ns	5-16	102	142	0.72	Saudi Arabia	NA	NA	Inclusion criteria were as follows: pediatric epilepsy patients (5–16 years of age) and who were mentally normal and could communicate their symptoms with and without other comorbidities like diabetes, asthma, or renal disease	King Abdullah Specialist Children Hospital, King Abdulaziz Medical City, Riyadh	This cross-sectional study was performed over a 6-month period from January 2018 to June 2018	Sensitivity
Alexandre et al., 2010	20132292	Cohort	Focal in DRE	Adults	mean: 17.6	16+	782	933	0.84	Italy	Only 76 adults (8.1%) and 24 children (12.6%) had failed only one AED at the time of enrollment. Defined as persistence of seizures after adequately applied treatment(s) with one or more appropriate AEDs at maximally tolerated doses, excluding treatments whereby titration to usually effective dosages was prevented by the onset of idiosyncratic reactions	NA	Consecutively attending patients were enrolled according to the following criteria: (1) any age; (2) established diagnosis of epilepsy; (3) pharmacoresistance, defined as persistence of seizures after adequately applied treatment(s) with one or more appropriate AEDs at maximally tolerated doses, excluding treatments whereby titration to usually effective dosages was prevented by the onset of idio…	SOPHIE (Study of Outcome of PHarmacoresistance In Epilepsy) is a multicenter, primarily observational study, which involves an 18-month prospective assessment of health outcomes in more than 1,000 patients with pharmaco- resistant epilepsy at 11 tertiary referral centers in Italy.	Enrollment took place between November 6, 2006, and August, 17, 2007.	Main
				All Ages	children: mean: 3.0 adults: mean: 17.6	0-65+	893	1124	0.79
Berg et al., 2003	14636351	Cohort	Surgery after evaluation	Adults	ns	20+	368	522	0.7	USA	NA	Resective	To be eligible for the study, patients had to be ≥12 years old at the time of initial presentation to the center for surgical evaluation. At least two first-line antiepileptic drugs (AEDs) must have failed, and patients had a minimum of 20 partial or secondarily generalized seizures during the previous 2 years as documented by history obtained from the patient and the medical record. We excluded …	Six surgical centers in the northeast United States (Yale, New Haven, CT; Jefferson Medical Center, Philadelphia, PA; Columbia University School of Medicine, Montefiore Medical Center, and New York University, New York, NY; and Rochester Medical Center, Rochester, NY) began recruiting patients in June 1996. A seventh center, MINCEP, Minneapolis, MN, was added in December 1997. Recruitment of new …	June 1996 - January 31, 2001	Main
				All Ages	<5-40+	0-50+	396	565	0.7
Berg et al., 2006	16685695	Cohort	DRE in epilepsy	Children	mean: 5.8	0-15	142	613	0.23	USA	142 children met the two-drug failure criterion.	NA	Children newly diagnosed with epilepsy	The Connecticut Study of Epilepsy is a prospective, community-based cohort study of children (1 month to 16 years old) with newly diagnosed epilepsy who were identified and recruited from 1993 to 1997 from the practices of all but one of the child neurologists practicing in Connecticut during that time.	A total of 613 children were recruited into the study. As of January 2006, the median duration of follow-up was 9.7 years (interquartile range, 8.6–11.1; maximum, 13 years). Fourteen children died (13 of them were reported previously), 72 (12%) are considered lost to follow-up or declined further participation at some point, and 527 (86%) are actively participating in the study. Ten children were…	Main
			Focal in epilepsy				300	613	0.49
			Focal in DRE				72	142	0.51
Berg et al., 2009	19638447	Cohort	Surgery eval. in DRE	Children	mean: 5.8	0-15	54	132	0.41	USA	Pharmacoresistance was defined as the failure of two different appropriate antiepileptic drugs (AEDs)	Resective	Children with newly diagnosed epilepsy and had at least one MRI scan	The Connecticut Study of Epilepsy is a community-based study that recruited children (1 month to 16 years of age) with newly diagnosed epilepsy from 16 of the 17 offices of practicing paediatric neurologists in the state between 1993 and 1997.	1993-1997 - The Connecticut Study of Epilepsy is a community-based cohort followed for a median of over a decade in which considerable clinical and research neuroimaging has been performed.	Main
			Surgery in DRE				11	132	0.08
Bien et al., 2013	23055516	Cohort	Surgery after evaluation	All Ages	0-66	0-74	1721	2684	0.64	Germany	NA	Resective	All patients who underwent comprehensive presurgical evaluation have been prospectively noted. This was defined as comprehensive inpatient evaluation of patients selected as potential surgical candidates (usually in the outpatient- department of this centre). Apart from standard requirements, there were no specific criteria for initiation of a presurgical evaluation. Outcome was determined at the…	Epilepsy surgery programme in Bonn	1988 - November 28, 2009	Sensitivity
Boonluksiri et al., 2015	26819940	Cohort	Focal in DRE	Children	mean: 4.75	<15	33	129	0.26	Thailand	The definition is “failure of adequate trial of two tolerated and appropriately chosen and used antiepileptic drugs (AED) schedules whether as monotherapy or combination to achieve sustained seizure freedom”	NA	Study population was children diagnosed epilepsy treated with AEDs by ILAE definition as two or more unprovoked seizures at least 24 hours apart.	Pediatric neurology clinic, regional Hatyai Hospital, a referral center for seven general hospitals in southern part of Thailand	Patients were followed up every 2-6 months during January 1998 to December 2012 (15 years)	Main
			DRE in epilepsy				129	308	0.42
Bosak et al.,2019	31077939	Cohort	Focal in epilepsy	Adults	1-73	18+	458	653	0.7	Poland	NA	NA	Inclusion criteria consisted of the diagnosis of epilepsy made according to the ILAE practical clinical definition of epilepsy and patient's age of at least 18 years during the initial visit in the study period. Brain magnetic resonance imaging (MRI) was required for inclusion; patients for whom only computed tomography (CT) was available were included only if they had a definite cause of epileps…	The single-center cohort study was performed among patients who visited the tertiary outpatient epilepsy clinic at the Department of Neurology within University Hospital in Krakow between January 1st, 2017 and October 31st, 2018.	January 1st, 2017 - October 31st, 2018	Main
Burneo et al., 2016	26643546	Cohort	Surgery after evaluation	Adults	ns	18+	124	234	0.53	Canada	The ILAE defines medically intractable epilepsy as a continuation of seizures despite the use of 2 adequate trials of seizure drugs.	ns	In this study, we accrued patients 18 years of age and older meeting the definition of medically intractable epilepsy over a 10-year period as follows. We first identified all patients with a documented seizure episode between January 1, 2001, and December 31, 2010. Seizures were identified through emergency room and hospitalization records using validated ICD-9 and ICD-10 codes.	We conducted a retrospective, population-based cohort study of patients with medically intractable epilepsy from January 1, 2001, to December 31, 2010, using these linked health care databases in Ontario, Canada.	January 1, 2001 - December 31, 2010	Sensitivity
Camfield et al., 2005	15781810	Cohort	DRE in epilepsy	Children	1-192 months	1 month - 16 years	33	367	0.09	Canada	Intractability was defined as at least one seizure every 3 months of the last year of follow-up evaluation or until successful seizure surgery and failure of three or more AEDs at maximum tolerated doses.	NA	Inclusion criteria were age at onset of 1 month to 16 years; two or more unprovoked seizures; seizure types of partial (focal), partial with secondary generalization, and generalized tonic-clonic; treatment with daily AEDs; and follow-up period from the first seizure of at least 5 years.	Nova Scotia pediatric population-based epilepsy cohort to identify all children who de- veloped epilepsy in the province of Nova Scotia between 1977 and 1985 and documented their clinical course during the next 7 to 25 years.	1977 - 1985	Sensitivity
Casetta et al., 1999	10577265	Cohort	DRE in epilepsy	Children	mean: 3.3 years (0-15)	0-19	32	126	0.25	Italy	Patients with intractable epilepsy were included in the study as cases. According to recent studies,criteria for intractable epilepsy are met if a patient averages at least 1 seizure per month over an observational period of 2 years or more, despite treatment with at least 3 antiepileptic drugs (AEDs) administered singly or in combination.	NA	Patients with intractable epilepsy were included in the study as cases. Controls were patients in remission, which was defined as having achieved a 5-year seizure-free period with or without current treatment, according to the guidelines for epidemiological studies on epilepsy. Patients who relapsed after medica- tion withdrawal were also considered well con- trolled if they met the above-mention…	The data collected were compared and integrated with those recorded by consulting medical charts of patients, and all the other medical files available: the archives of the hospitals in the province of Ferrara, public and private surgeries, the EEG laboratories, and the computerized list of antiepileptic drug prescriptions.	1964 - 1984	Sensitivity
Chawla et al., 2002	12393128	Cohort	DRE in epilepsy	Children	0-12	0-12	50	100	0.5	India	Group 1, consisting of intractable epilepsy patients, was composed of children of either sex who had one or more seizures per month over a period of 6 or more months and who had experienced trials of at least two different antiepileptic drugs with adequate compliance.	NA	Group 1, consisting of intractable epilepsy patients, was composed of children of either sex who had one or more seizures per month over a period of 6 or more months and who had experienced trials of at least two different antiepileptic drugs with adequate compliance. We excluded children whose seizures were poorly controlled but in whom serum drug concentrations were low or compliance was poor. …	This case-control study was conducted in the Department of Pediatrics, Kalawati Saran Children Hospital, New Delhi, India. A total of 50 patients with intractable epilepsy and 50 patients with nonintractable epilepsy were enrolled in this study. Patients were enrolled from the Neurology Clinic of Kalawati Saran Children Hospital.	NS	Sensitivity
Chen et al., 2017	28475999	Cohort	Focal in epilepsy	Adults	ns	16+	2911	4116	0.71	USA	NA	NA	A patient was considered to have had a seizure cluster when 1) the patient self- reported at least 3 seizures in a 24-h period (or 3 times the daily average for patients with daily seizures) since starting treatment at one of our centers, and/or 2) there was closely grouped series of seizures, which was noted and identified as a seizure cluster by the patient’s treating epileptologist at our cent…	As part of the Columbia/Yale Antiepileptic Drug (AED) Database Project, we retrospectively reviewed medical records of 4116 adult (≥16 years old) outpatients with epilepsy, seen from January 1st, 2005 to December 31st, 2015 and were treated and followed up for at least 1 year at our centers.	January 1, 2005 - December 31, 2015	Main
Choi et al., 2016	27265407	Cohort	Focal in DRE	Adults	mean: 24	16+	282	403	0.7	USA	We identified “incident” DRE adult patients (≥16 years old), defined as failing two trials of AEDs due to lack of seizure control and initiation of the third AED while being treated by an epileptologist at CCEC (i.e., persistent seizures despite second AED) regardless of how many AEDs were failed previously for intolerable side effects. The two failed AEDs may have been discontinued prior to admi…	NA	Inclusion criteria include patients having treatment outcome available for at least one AED trial.	The Columbia Comprehensive Epilepsy Center (CCEC) has an ongoing longitudinal observational study of antiepileptic drug response and tolerability.	Data collection began on January 1, 2000, and is ongoing. Identified DRE adult patients from the existing longitudinal ongoing study at CCEC in August, 2012	Main
Cloppenborg et al., 2019	30577071	Cohort	Surgery after evaluation	Adults	0-74	18+	1357	1916	0.71	Germany	NA	Resective	The study included all patients admitted for presurgical assessment. If patients had more than one assessment or surgical intervention, the most recent was used for this analysis.	Bethel Epilepsy Center	1990-2014	Main
				Children	0-18	0-18	751	1300	0.58
				All Ages	0-74	0-75	2108	3216	0.66
Conte et al., 2018	30308426	Cohort	Focal in DRE	Adults	mean: 20.1	18+	512	640	0.8	Belgium	Patients were considered drug resistant if they had been treated with at least three different AEDs. The ILAE defined drug resistance as failure of adequate trials of two tolerated and appropriately chosen and used AED schedules to achieve sustained seizure freedom, defined as freedom from seizures for a minimum of three times the longest pre- intervention interseizure interval or 12 months, whic…	Resective	Adult patients with epilepsy. Demographic and clinical data were obtained from medical records and stored in an electronic database. Most of the data were retrospective, with further prospective data collection from the time of recruitment up to the last clinic visit. The following clinical features were collected: epilepsy and seizure types according to the latest classifications of the Internat…	Adult patients with epilepsy were recruited consecutively through outpatient clinics and hospitalizations at two of the four reference centers for DRE in Belgium between October 2004 and June 2009 (UZ Gasthuisberg, Leuven) and October 2004 and April 2017 (Hôpital Erasme, Brussels)	October 2004 - June 2009 (UZ Gasthuisberg, Leuven) and October 2004 - April 2017 (Hôpital Erasme, Brussels)	Main
			Surgery after evaluation				109	249	0.44
de Zelicourt et al., 2014	24560531	Cohort	DRE in focal	Adults	mean: 17.7 years	18+	286	405	0.71	France	Drug resistant epilepsy was defined as failure to achieve sustained seizure freedom, despite adequate trials of two tolerated and appropriately chosen and used AED schedules whether as monotherapies or in combination.	NA	Each participating neurologist was asked to enrol prospectively from 6 to 9 consecutive patients meeting the inclusion criteria. Were eligible all adults (age > or = 18-years) with focal epilepsy treated with a combination of > or = 2 AEDs and who gave a written informed consent. Patients treated with a combination of AEDs including a benzodiazepine were eligible if this AED was prescribed over t…	ESPERA was a multicentre, observational, cross-sectional study. Data were collected retrospectively for the 12 months preceding inclusion, with the exception of data on disease history and treatment, which were collected for the entire disease course.	2010	Sensitivity
Dugan et al., 2017	28378422	Cohort	Surgery eval. in focal DRE	Adults	ns	18+	200	407	0.49	USA	We required that patients had a diagnosis of focal epilepsy for ≥2 years, had failed ≥1 medication, and had ≥1 seizure in the 3 months prior to admission. This standard was chosen to encompass the larger range of potential presurgical patients. Although we recognize that this allows for inclusion of patients that have a higher likelihood of seizure freedom with another drug trial compared to the …	Resective	Inclusion criteria required that patients were admitted to the NYULMC epilepsy monitoring unit (EMU) for a presurgical evaluation or were presented for epilepsy surgery in the NYU MDC between 1/1/2007 and 7/31/2008.	New York University Langone Medical Center (NYULMC)	1/1/2007 to 7/31/2008	Main
			Surgery after evaluation				113	200	0.56
Dura-Trave et al., 2007	17715273	Cohort	Focal in epilepsy	Children	ns	0-15	193	365	0.53	Spain	NA	NA	Pediatric patients diagnosed with epilepsy. Epilepsy was diagnosed at the time of the second unprovoked seizure, and multiple seizures in a 24-hour period were considered a single episode. Patients with exclusive neonatal seizures, febrile seizures, and other acute symptomatic seizures were excluded. Syndromic diagnoses corresponding to each patient were discussed and agreed by the neuropediatric…	Pediatric Neurology Unit of the Hospital for children “Virgen del Camino” in Pamplona	January until December 2005	Sensitivity
El-Tallawy et al., 2016	27257380	Cohort	Focal in epilepsy	Adults	ns	18+	113	198	0.57	Egypt	NA	NA	Patients with epilepsy	New Valley Governorate (consists of 3 districts; Al Kharga, the largest one, Al Dakhla, and Al Farafra)	June 1st 2005 to May 31st 2008	Main
				All Ages	ns	0-60+	227	423	0.54
Eriksson et al., 1997	9578522	Cohort	DRE in epilepsy	Children	mean: 3.9 years (0-15)	0-15	55	329	0.17	Finland	seizures were experienced weekly or even daily in spite of adequate treatment; these cases were considered as intractable	NA	Epilepsy was defined as a condition in which epileptic seizures- which result from abnormal and excessive activity of collections of cerebral neurons-tend to occur repeatedly without any detectable extracerebral cause (30,31). We excluded children who had febrile convulsions only, acute symptomatic seizures (seizures occurring during acute illness with known CNS or systemic metabolic dysfunciton)…	The study was conducted among the residents in the district of the Tampere University Hospital, which in- cludes the city of Tampere (population -175,000), and 34 mainly rural counties around Tampere in south central Finland	1992	Sensitivity
Fiest et al., 2017	27986877	Meta - Analysis	Annual period prevalence of active epilepsy	Children	ns	0-18	n/a	22 studies	4.80 (per 1000)	International	NA	NA	Abstracts and titles of all references were screened in duplicate by 2 independent reviewers to identify original, population-based studies on the prevalence or incidence of epilepsy.	NA	1985 - October 22, 2013	Main
				Adults	ns	19+	n/a	22 studies	5.43 (per 1000)
Fois et al., 2016	25935890	Cohort	Surgery eval. in focal DRE	Adults	median: 12	18-86	306	612	0.5	UK	NS	Resective	Medically refractory, focal epilepsy patients admitted for video-EEG telemetry as part of presurgical evaluation	We retrospectively analysed data from consecutive medically refractory, focal epilepsy patients admitted for video-EEG telemetry as part of presurgical evaluation from January 2007 to January 2012 to the National Hospital for Neurology and Neurosurgery, London, UK.	January 2007 - January 2012	Main
			Surgery after evaluation				204	306	0.67
			Surgery in focal DRE				204	612	0.33
Fong et al., 2003	12904612	Cohort	Focal in epilepsy	Adults	mean: 19.94	15+	408	736	0.55	China	NA	NA	Patients with epilepsy	The study population included all current patients of the epilepsy clinic at Queen Mary Hospital (QMH) on 1 January 2002.	January 2002	Main
Fujiwara et al., 2004	15149308	Cohort	DRE in focal	All Ages	ns	0-35	119	199	0.6	Japan	NS	NA	Patients with epilepsy	Pediatric epilepsy ward of National Epilepsy Center, Shizuoka Medical Institute of Neurological Disorders	1993-1994	Sensitivity
			Focal in epilepsy				199	383	0.52
Gandy et al., 2013	23201610	Cohort	DRE in epilepsy	Adults	ns	18+	61	130	0.47	Australia	Refractory epilepsy was operationalized in terms of the ILAE def- inition of “failure of adequate trials of two tolerated, appropriately chosen and used antiepileptic drug (AED) schedules	NA	In order to be enrolled in the study, patients had to fulfill the following criteria: (1) a diagnosis of epilepsy according to the ILAE criteria; (2) aged ≥18 years; (3) no gross cognitive deficits and ability to comprehend MINI diagnostic interview; (4) willingness to provide written informed consent.	Consecutive outpatients attending the Comprehensive Epilepsy Service at the Royal Prince Alfred Hospital (RPAH) from November 2009 to July 2011 were invited to take part in this research.	November 2009 - July 2011	Main
			Focal in epilepsy				101	130	0.78
			Focal in DRE				56	61	0.92
Garcia et al., 2014	25616468	Cohort	DRE in focal	Adults	ns	18+	248	515	0.48	Spain	In accordance with International League Against Epilepsy (ILAE) guidelines, patients with DRE were defined as those in which sustained seizure freedom was not achieved after adequate trials of two tolerated, appropriately chosen and used antiepileptic drug schedules (whether monotherapies or in combination)	NA	To be included in the study patients had to be aged 18 years or over, have a confirmed clinical diagnosis of focal epilepsy, and have provided signed informed consent to participate. Patients were excluded if they had a chronic disease that could interfere with the study results, such as heart disease, diabetes, respiratory failure, chronic pain, rheumatologic diseases or digestive diseases, or i…	This was an observational, cross-sectional, multicenter cohort study carried out in Spanish neurology outpatient clinics. Patients were recruited consecutively by a total of 130 neurologists in 99 centers throughout Spain and assigned to one of two study groups.	Patients were included in the study between November 2011 and August 2012 and data was collected either from medical records or by question- naires completed by the patient at the time of the study visit.	Main
Garcia-Martin et al., 2012	22749918	Cohort	Focal in epilepsy	Adults	ns	14+	389	515	0.76	Spain	NA	NA	Patients positively diagnosed with epilepsy, according to the criteria for epileptic activity of the International League Against Epilepsy (ILAE Commission Report, 1997), who consecutively attended at least one of the weekly epilepsy clinics, were recruited	Outpatient Epileptic Neurology Office of the Virgen de la Victoria Hospital	September 2009 and July 2010 (the office is closed in August)	Main
Geerts et al., 2012	22417003	Cohort	DRE in epilepsy	Children	mean: 5.5	0-16	50	413	0.12	Netherlands	Adequate treatment: optimal choice and use of at least two AEDs, either alone or in combination. AED intolerance or allergy was not considered as failure.	NA	We recruited a hospital-based cohort of children aged 1 month to 16 years with newly diagnosed epilepsy.	Four hospitals in The Netherlands participated in this study.	1988 - 1992	Main
Gilioli et al., 2012	22360822	Cohort	DRE in focal	Adults	ns	18+	453	1155	0.39	Italy	Resistance to two or more primary AEDs used sequentially or in combination	NA	Adult patients with epilepsy were included and excluded were patients who were noncompliant, patients with incomplete seizure control whose treatment was left unchanged for particular reasons, and patients who underwent epilepsy surgery.	Starting from 1990, we included in a custom written data- base the information related to all patients who were observed consecutively at the Epilepsy Centers of the Carlo Besta Foundation Neurological Institute and San Paolo University Hospital. Among these patients, we included in the present study all patients with focal epilepsies who were older than 18 years, observed at least twice between …	1990-2009	Main
Giussani et al., 2015	26731716	Cohort	DRE in epilepsy	Children	ns	<15	24	100	0.24	Italy	Drug- resistant epilepsy was defined as the failure of adequate trials of two tolerated, appropriately chosen and used antiepileptic drugs (AEDs), monotherapy or in combination, to achieve sustained seizure freedom. In conformity with this definition, patients with DRE were identified as those in whom at least two AEDs had been discontinued for lack of efficacy or those in whom a third AED, eithe…	NA	Children, adolescents, and adults fulfilling the diagnosis of epilepsy (i.e., two or more unprovoked seizures 24+ h apart), followed by the participating GPs, and residing in the area for at least one year during the study period were included. Patients with acute symptomatic sei- zures, neonatal seizures, single unprovoked seizures, and paroxysmal events other than epilepsy were excluded. In all…	Patients with epilepsy residing in the province of Lecco, a well-defined geographic area of Northern Italy, were the study population.	January 1, 2000– December 31, 2008	Main
				Adults	ns	15+	83	584	0.14
Guekht et al., 2010	21035312	Cohort	Focal in epilepsy	Adults	ns	14+	1430	1753	0.82	Russia	NA	NA	Patients with epilepsy. According to the Guidelines for epidemiologic studies on epilepsy, epilepsy was defined as the condition characterized by recurrent (two or more) epileptic seizures, unprovoked by any immediate identified cause. Multiple seizures occurring in a 24-h period were considered a single event. All patients with epilepsy had clinical evaluation and EEG. CT or MRI investigations w…	Areas, where the study has been performed, were located in European (Western population) and Siberian (Eastern popu- lation) regions of the Russian Federation (RF).	NS	Main
Guekht et al., 2017	28142100	Cohort	Focal in epilepsy	Adults	mean: 19.05	14+	818	1351	0.61	Kazakhstan	NA	NA	Patients were classified as having epilepsy based upon clinical evaluation and EEG findings; EEG was performed on all patients. All cases were classified according to the ILAE classification of epileptic seizures and the classification of epilepsies and epileptic syndromes	South Kazakhstan Province of the Republic of Kazakhstan	January 2010	Main
Gururaj et al., 2006	16938512	Cohort	DRE in epilepsy	Children	ns	2 months - 13 years	55	105	0.52	Malaysia	Intractable epilepsy (IE) is defined as continued seizures in children despite adequate therapy with three or more AEDs, used alone, serially, or in combinations	NA	only the ones whose first unprovoked seizure occurred after the first month of life were included. The criteria for IE were met if a patient had at least one seizure per month over an observation period of 2 years or more, despite treatment with three or more AEDs admin- istered singly or in combination. Patients with poor compliance or with low serum AED levels were excluded.	This was a prospective controlled study of children referred to pediatric neurology and neurodevelopmental clinics at Tawam and Al Ain University Hospitals.	December 1997 - December 2002	Sensitivity
Hamer et al., 2006	17201718	Cohort	Focal in epilepsy	Adults	ns	18+	77	101	0.76	Germany	NA	NA	Only patients who suffered from epilepsy were included. At least two unprovoked seizures were required for the diagnosis of epilepsy. All patients had to be 18 years of age or older. _x000B_ Patients were excluded when the diagnosis of epilepsy could not be determined without doubts. Patients with one seizure only were excluded. Patients were excluded if they were more than one year seizure-free …	We evaluated a “prevalence-based,” cross-sectional convenience sample of patients attending the outpatient clinic of our German tertiary epilepsy center.	2003	Main
Haque et al., 2015	26092414	Cohort	Surgery after evaluation	Children	mean: 4.3	0-18	51	131	0.39	USA	NA	Resective	In our center, children are considered resective surgical candidates if they have failed two or more antiepileptic medications, have focal epilepsy that is likely to remit following resective surgery, and have a focus that is resectable with either no expected deficit or a new deficit that is acceptable to the patient, family, and physician. _x000B_	This study is a retrospective review that examined patients between the ages of 0 and 18 years who were admitted into the pediatric EMU at Mayo Clinic Rochester between November 2010 and December 2013 to assess epilepsy surgical candidacy.	November 2010 - December 2013	Main
Hellwig et al., 2012	22341961	Cohort	Surgery after evaluation	Adults	ns	18+	84	144	0.58	Germany	NS	Resective	The inclusion criteria were: [1] epilepsy syndrome consistent with focal epilepsy based on seizure semiology, magnetic resonance imaging (MRI) findings and video/electroencephalography (EEG) monitoring; for postoperative analysis: [2] at least 3 months of postoperative follow up, and [3] age ≥ 18 years at surgery. Patients suffering from [1] generalized epilepsy or [2] non-epileptic seizures were…	The clinical data of 144 patients with pharmacoresistant focal epilepsy (75 males, 69 females) who underwent evaluation for epilepsy surgery over the period of 04/1999 through 09/2002 at the Epilepsy Centre Freiburg were analyzed in this study.	September 1999 - September 2002	Sensitivity
Hui et al., 2007	17628339	Cohort	DRE in epilepsy	Adults	ns	15+	103	260	0.4	China	Refractory epilepsy was defined as the presence of one or more seizures despite the use of two appropriate AEDs.	NA	Patients in our clinic included individuals already on anti-epileptic drugs (AED) as well those who were newly diagnosed with epilepsy. Cases with single unprovoked seizures and situation-related seizures were excluded, as were those with a diagnosis other than epilepsy such as psychogenic seizures.	We prospectively evaluated unselected patients over the age of 14 years with epilepsy from a Neurology clinic at a regional hospital, the Prince of Wales hospital in Hong Kong, China that caters for a population of 800,000. Patient data had been collected from a registry since 1997	NS	Main
Hunter et al., 2012	22883631	Cohort	Focal in epilepsy	Adults	ns	15+	208	291	0.71	Africa	NA	NA	To be included in the study people diagnosed with epilepsy had to be alive and resident in the district on the prevalence date. The age cut-off for adults of 15 years and above was chosen to reflect local practice in terms of whether individuals are managed by adult or paediatric medical services.	We conducted a door-to-door survey in an established demographic surveillance site (DSS) in rural Tanzania.	January to June 2009	Main
Jallon et al., 2001	11440341	Cohort	Focal in epilepsy	All Ages	median: 19	0-95	804	1942	0.41	France	NA	NA	Any patient older than 1 month with at least one unprovoked epileptic seizure who was likely to be followed up during a minimum of 2 years. Patients with a previous clear diagnosis of unprovoked epileptic seizure(s) were excluded, as were patients with acute symptomatic seizures and patients who were considered unlikely to comply with follow-up procedures (e.g., alcoholic, homeless).	22 specialists throughout France and one in Geneva (Switzerland) agreed to coordinate the study. Physicians were asked to refer to the study any patient older than 1 month with at least one unprovoked epileptic seizure first diagnosed between May 1, 1995, and June 30, 1996, and who was likely to be followed up during a minimum of 2 years.	May 1, 1995 to June 30, 1996	Sensitivity
Kind et al., 2017	29588970	Cohort	Focal in epilepsy	Children	median: 3	6-9	77	98	0.79	Kenya	NA	NA	Children aged 6-9 with epilepsy. Epilepsy was defined as a history of two or more unprovoked seizures according to recommendations by the ILAE.	This study was conducted on the Kenyan coast in a defined area known as the Kilifi Health and Demographic Surveillance System (KHDSS), which is located in Kilifi County	2015	Sensitivity
Ko et al., 1999	10423189	Cohort	DRE in epilepsy	Children	mean: 2.9	<18	145	183	0.79	USA	Medical intractability was defined as continued seizures despite adequate trials of 3 or more antiepileptic drugs (AEDs), used either alone or in combination therapy.	NA	We included children who had been followed regularly for at least two years. Cases with shorter periods of follow- up or in which there was inadequate follow-up were excluded, with the exception of 8 patients who underwent surgery for catastrophic epilepsy within the two year period (3 with Sturge-Weber Syndrome; 3 with Rasmussen's ence- phalitis; one with Aicardi syndrome; and one with hemime- g…	Medical records were received from approximately 1000 children currently followed in the Division of Epilepsy and Clinical Neurophysiology at Children's Hospital in Boston	NS	Sensitivity
Kong et al., 2014	24910376	Cohort	DRE in epilepsy	Adults	ns	18+	120	557	0.22	Singapore	Drug resistance was characterized by failure of at least two appropriate AEDs, which have been prescribed at adequate dosages for a sufficiently long duration for the treatment of their epilepsy syndromes.	NA	Patients with epilepsy. Subjects were identified from the hospital neurology-specialist-clinic appointment system by which all neurology cases were registered under. 632 epilepsy cases, indexed with identification number were retrieved. Subjects recruited in this study were above 18 years old, as it was the starting age for follow-up cases in the adult population	A tertiary referral hospital in Singapore with a PWE population of approximately 600, was chosen as the study site	2012-12-31	Main
			Focal in DRE				66	120	0.55
Kwong et al., 2003	13679121	Cohort	DRE in epilepsy	Children	mean: 2.65 years	<15	43	255	0.17	China	To meet criteria of intractable epilepsy, a child had to have uncontrolled seizures that occurred with an average frequency of at least one seizure per month over an observational period of 2 years or more, despite treatment with at least three different AEDs, administered singly or in combination	NA	Only children who were residents of the study area and who had two or more unprovoked seizures were included. Children with neonatal seizures were included only if the seizures had ceased by the time of the neonatal discharge from the hospital and later recurred without provo- cation or continued after the late neonatal period. Children with only febrile seizures, acute symptomatic seizures, isol…	We recruited children with active epilepsy who were under 15 years of age and who had attended the Neurodevelopmental and Pediatric Clinics in Tuen Mun Hospital before July 1, 1997.	July 1997	Sensitivity
Larsson et al., 2006	16638642	Cohort	Focal in epilepsy	Children	median: 4.6	0-15	104	205	0.51	Sweden	NA	NA	Children with epilepsy. After having reviewed all relevant data, the following patient groups were excluded: only neonatal seizures (first month of life); only febrile seizures; only one single seizure; only status epilepticus; not active epilepsy; doubtful diagnosis in cases having non-epileptic events as syncope, sleep disorders, diagnosed migraine, or apparent behaviour disorders; not living i…	Uppsala county is located in the Mid-Eastern Sweden.	January 1, 1996 to December 31, 2000	Sensitivity
Lim et al., 2013	24192043	Cohort	Surgery eval. in DRE	Children	ns	0-18	160	463	0.35	Canada	NS	Resective	Cases had to meet the following criteria: (1) diagnosed as having MRE, (2) age < 19 years old at time of first EMU admission, (3) date of EMU admission is between April 1, 2004 and March 31, 2006 and (4) referral for elective vEEG and/or overnight with vEEG greater than 8 h.	Data were collected from the Hospital for Sick Children (SickKids) in Toronto, Ontario.	April 1, 2004 to March 31, 2006	Main
			Surgery in DRE				53	463	0.11
			Surgery after evaluation				53	160	0.33
Malik et al., 2008	18460244	Cohort	DRE in epilepsy	Children	ns	0-16	327	442	0.74	Pakistan	The patients who had marked seizures even after two years of adequate treatment were labeled as intractable epileptics (cases).	NA	Children diagnosed to have epilepsy and being followed-up at the epilepsy centre of the Children’s Hospital, Lahore, were included in the study. Confirmation of the diagnosis of epilepsy by the paediatric neurologist was required for inclusion	A case-control study conducted from February 2005 to April 2007. Children diagnosed to have epilepsy and being followed-up at the epilepsy centre of the Children’s Hospital, Lahore, were included in the study.	February 2005 - April 2007	Sensitivity
Melcon et al., 2006	17164564	Cohort	Focal in epilepsy	All Ages	ns	0-99	31	106	0.29	Argentina	NA	NA	A diagnosis of epilepsy required the occurrence of 2 or more unprovoked seizures or seizure episodes. Seizures were consid- ered to be unprovoked and idiopathic if there was no apparent precipitating event (e.g. brain trauma or stroke). Seizures were considered to be unprovoked and symptomatic if there was a pre- sumed precipitating event and if seizures occurred more than 14 days after this even…	The survey was conducted in the town of Junín, in the Province of Buenos Aires, Argentina.	March 1991 to March 1993	Sensitivity
Nguyen et al., 2013	23419568	Cohort	Focal in epilepsy	Adults	ns	14+	843	1051	0.8	Canada	NA	NA	Patients with epilepsy included. Patients with an unclear epilepsy diagnosis, a single seizure with normal EEG and neuroimaging, acute symptomatic seizures and idiopathic generalized epilepsy were excluded. Epileptic encephalopathies, a heterogenous group of epilepsy syndromes associated with severe cognitive, behavioral and epileptic disturbances in infancy or early childhood (e.g. Lennox-Gastau…	Hôpital Notre-Dame du CHUM Charts from all patients evaluated by a single epileptologist at an adult tertiary center epilepsy clinic between January 2002 and December 2011 were reviewed.	January 2002 - December 2011	Main
Nickels et al., 2012	22989286	Cohort	DRE in epilepsy	Children	ns	0-17	134	467	0.29	USA	Medically intractable epilepsy was defined as one or more seizures every 6 months over the year previous to follow-up and failure of two or more antiepileptic medications for lack of efficacy.	NA	Although the majority of children had two or more unprovoked seizures, those who had a single unprovoked seizure and evidence of a chronic abnormality of the brain that increased the likelihood of further seizures and were treated with antiseizure medications were also included. Such abnormalities included EEG findings of epileptiform discharges and intermittent rhythmic focal delta activity, foc…	The Medical Diagnostic Index of the Rochester Epidemiology Project was searched for all codes related to seizure and convulsion in children between the ages birth through 17 years who were residents of Olmsted County from 1980 to 2009.	1980-2009	Main
Ohtsuka et al., 2001	11301222	Cohort	DRE in epilepsy	Children	ns	<15	41	123	0.33	Japan	Intractable was defined as an average seizure frequency of one or more per month during the 6 months before the last follow-up	NA	The Okayama University Hospital is a tertiary medical center that receives patients with epilepsy for evaluation. Inclusion criteria for this study were as follows: (1) first visit to the center was from January 1, 1992 to December 31, 1994; (2) a follow-up with the center of 3 years or longer; (3) age at the first visit was less than 15 years; and (4) cryptogenic or symptomatic localization-rela…	Children at Okayama University Hospital with epilepsy	January 1, 1992 - December 31, 1994	Sensitivity
Oskoui et al., 2005	16417860	Cohort	DRE in epilepsy	Children	mean: 7.6	2-17 years	12	196	0.06	Canada	Intractability was defined as seizures recurring at least monthly for more than a year associ- ated with failure of at least three antiepileptic drugs at the time of final assessment.	NA	All subjects who met the following inclusion criteria were included in the study: (1) initial intake and neurologic assessment between July 1, 1991 and June 30, 2000; (2) epilepsy onset between 2 and 17 years of age; (3) treat- ment with an antiepileptic drug; and (4) a minimum follow-up of 24 months. Patients who only had febrile seizures or a single unprovoked seizure or were not seen at the on…	Children with new-onset epilepsy aged between 2 and 17 years were identified through a systematic search of the above database.	July 1, 1991 - June 30, 2000	Sensitivity
Oun et al., 2003	12536056	Cohort	Focal in epilepsy	Adults	ns	20+	294	396	0.74	Estonia	NA	NA	In the present study, the inclusion criteria for a prevalent case on the prevalence day were the following: (a) a resident of the town of Tartu; (b) at least 20 years of age; (c) at least two verified unprovoked epileptic seizures, at least 24-h apart; and (d) at least one seizure within the previous 5 years.	The study was conducted in the university town of Tartu. It is the second largest town in Estonia, situated in the south- eastern part of the country	1997-01-01	Main
Picot et al., 2008	18363709	Cohort	DRE in epilepsy	Adults	median: 19.5	16+	81	360	0.22	France	Since there is currently no agreed definition of pharmacoresistance, this was operationally defined as failure of at least two first-line AEDs to control seizures.	NA	Index cases were individuals alive on the prevalence day, residing in the study area and diagnosed with active epilepsy or epilepsy in remission under treatment.	The survey was carried out in Be ́ziers, a medium-sized city in the South of France, with 59,407 people over 15 years of age (INSEE data, 1990)	1995-06-30	Main
			Focal in epilepsy				229	360	0.64
			Focal in DRE				61	81	0.75
Picot et al., 2016	27595433	Cohort	Surgery after evaluation	Adults	mean: 13.8	15+	119	289	0.41	France	Drug-resistant epilepsy with focal seizures defined as a persistence of seizures for at least 2 years on appropriate treatment and acceptable adherence, and at least two AED schedules	Resective	For patients referred for an opinion on surgical indication, the inclusion criteria were the following: (1) age between 15 and 60 years; (2) drug-resistant epilepsy with focal seizures defined as a persistence of seizures for at least 2 years on appropriate treatment and acceptable adherence, and at least two AED schedules; and (3) no contraindication to surgery and potential candidate for epilep…	We conducted a prospective observational cohort study from January 1, 2001 to December 31, 2013. Patients were recruited between January 1, 2001 and December 31, 2003 at all of the 15 epilepsy units in France.	January 1, 2001 to December 31, 2013	Main
Ramos-Liziana et al., 2009	19328019	Cohort	DRE in epilepsy	Children	ns	0-13	30	343	0.09	Spain	Refractory epilepsy was defined as failure, due to lack of seizure control, of more than 2 AED at maximum tolerated doses, with an average of more than 1 seizure per month for 􏰂18 months and no more than 3 consecutive months seizure-free during this interval	NA	Patients with seizures limited to the neonatal period, inborn errors of metabolism, neurodegenerative disorders, children already on antiepileptic treatment and those who had previously been examined in other centres were excluded. Consequently, all patients were directly referred by primary care paediatricians or were first seen in the emergency department of our hospital.	Torrecardenas Hospital is the reference hospital of the province of Almerı ́a (Spain).	Between June 1, 1994 and December 31, 2004 all patients aged less than 14 years who were consecutively seen at our institution for two or more unprovoked seizures were enrolled in a prospective study.	Main
Roberts et al., 2014	25107882	Cohort	Surgery eval. in focal DRE	Adults	ns	19+	42	107	0.39	Canada	The International League Against Epilepsy recently defined drug-resistant epilepsy as “failure of adequate trials of two tolerated and appropriately chosen and used AED schedules (whether as monotherapy or in combination) to achieve sustained seizure freedom.”	NA	Adults with focal epilepsy were eligible to participate unless they had an undetermined epilepsy syndrome, a progressive or end-stage neurodegenerative disease, or a severe psychiatric comorbidity precluding ability to participate in the knowledge and barriers questionnaire.	Consecutive adults with focal epilepsy were recruited from an outpatient epilepsy clinic at a large tertiary care center. Neurologists who followed patients in the Calgary Epilepsy Clinic received a letter outlining the inclusion and exclusion criteria for our study	March 12, 2012 to April 20, 2012	Main
Saygi et al., 2014	25558654	Cohort	DRE in epilepsy	Children	ns	0-18	29	241	0.12	Turkey	The definition of intractable epilepsy was at least 1 seizure per month over an observation period of 1 year, despite medical therapy with 3 or more AEDs in maximally tolerated doses administered singly or in combination.	NA	The study included children from 1 month old to 18 years of age. All were diagnosed with epilepsy by the same epileptologist	The study included children from 1 month old to 18 years of age. All were diagnosed with epilepsy by the same epileptologist (FA) and antiepileptic drug therapy was initiated at the Başkent University Hospital in Ankara, Turkey, between March 2000 and March 2008.	2000 - 2008	Sensitivity
Sills et al., 2005	15857428	Cohort	Focal in epilepsy	Adults	ns	14+	270	400	0.68	Scotland	Those who had continued to experience seizures in the last 12 months of follow-up despite prior exposure to a minimum of two appropriate AED regimens (monotherapy or polypharmacy) at maximally tolerated doses were considered to be nonresponders.	NA	Epilepsy patients who provided informed consent were included in the analysis, irrespective of seizure type or treatment history. Specific exclusions were significant learning disability, a history of alcohol-related seizures, and evidence of noncompliance with medication.	A consecutive series of patients attending the Epilepsy Unit at the Western Infirmary, Glasgow, Scotland	NS	Main
			DRE in epilepsy				230	400	0.57
Subramaniam et al., 2020	32094071	Cohort	Focal in epilepsy	Adults	mean: 18.1	18+	116	211	0.55	Malaysia	NA	NA	The inclusion criteria for this study were individuals of 18–70 years of age, who were diagnosed with epilepsy. Patients with hearing impairments, dementia, history of stroke or intracranial surgery, mini mental state examination less than 26, affective or depressive disorders, history of progressive neurological disorders and inability to communicate in Malay or English were excluded from our st…	This study was conducted at the neurology clinic, Universiti Kebangsaan Malaysia Medical Centre (UKMMC) from July 2012 to July 2013.	July 2012 to July 2013	Main
Tellez-Zenteno et al., 2014	24828683	Cohort	DRE in epilepsy	Adults	median: 20.4	17+	82	250	0.33	Canada	ILAE consensus definition of DRE	NA	Adult epilepsy patients	Adult patient medical records were obtained from the Saskatchewan Epilepsy Program		Main
			Focal in epilepsy				142	250	0.57
			DRE in focal				52	142	0.37
Vaughan et al., 2018	30215556	Meta - Analysis	Prevalence of active epilepsy	All Ages	ns	ns	n/a	167 studies	690 (per 100,000)	International	NA	NA	A comprehen- sive literature search was conducted using PubMed, EM- BASE, and the Cochrane Database of Systematic Reviews in October 2016. We captured epidemiological data on epilepsy in all age groups, including prevalence, inci- dence, demographics, and, if available, surgical treatment, classification, etiology, DALYs, years of life lost, years of life lost due to disease, and mortality by usi…	NA	1990 - 2016	Sensitivity
Veri et al., 2018	29862897	Cohort	Focal in epilepsy	Children	mean: 7.8	0-18	114	180	0.63	Estonia	NA	NA	Inclusion criteria were (1) 2 unprovoked seizures or first unprovoked seizures with clear epileptiform findings on EEG, (2) residence in southern Estonia at the time of the diagnosis, (3) age range 1 month to 18 years 11 months, and (4) patient/parent agreement for participation in the study (there were no refusals). Children with seizures exclusively during the neonatal period and/or febrile sei…	A prospective population-based epidemiological study of childhood epilepsy was performed from January 1, 2009, to December 31, 2011, in Children’s Clinic of Tartu University Hospital. The study region included 6 counties of Southern part of Estonia (Jo ̃geva, Po ̃lva, Tartu, Valga, Viljandi, and Vo ̃ru) located around the Children’s Clinic of Tartu University Hospital, which is the tertiary pedia…	January 1, 2009 to December 31, 2011	Sensitivity
Waaler et al., 2000	10897150	Cohort	Focal in epilepsy	Children	ns	6-12	106	198	0.54	Norway	NA	NA	To be included in the study, the child must have been born between January 1, 1982, and December 31, 1988, have active epilepsy, and reside in Hordaland county during the prevalence period. Exclusion criteria were (a) single or isolated seizures (i.e., one or more epileptic seizures occurring in 24 hours); (b) febrile seizures; (c) other provoked seizures occurring in close temporal association w…	The study was conducted in Hordaland county in Western Norway.	January 1, 1982 to December 31, 1988	Sensitivity
Xue-Ping et al., 2019	31348240	Meta - Analysis	Prevalence of DRE in epilepsy	All Ages	ns	ns	n/a	16 studies	0.25	International	DRE was defined as the failure of 2 well-tolerated, and appropriately chosen and used AED schedules, whether as mono-therapy or in combination, to achieve a sustained seizure freedom for either one year or for a period equal to 3 times of the pre-intervention inter-seizure time, whichever was longer. While earlier studies used the different definition of DRE, the responding definition of the incl…	NA	The inclusion criteria for the meta-analysis were as follows: 1. a focus on patients newly diagnosed with epilepsy who had never received antiepileptic drugs, 2. intractability, refractoriness, or drug-resistance of epilepsy as an outcome, and had the clear definition of DRE, 3. the objective of determining the predictive factors out of a larger number of candidate predictors, 4. assessment of in…	NA	1976 - Dec 10, 2018	Sensitivity
Yildiz et al., 2017	29063291	Cohort	Focal in DRE	Children	median: 6 months	1-24 months	45	140	0.32	Turkey	Drug-resistant epilepsy (DRE) is defined as failure of two or more anti-epileptic drugs (AEDs) with seizure frequency of more than one every 6 months in the year immediately before final follow-up	NA	We evaluated the patients who presented to the division of pediatric neurology in our uni- versity hospital with seizures when they were between 1 and 24 months of age and diagnosed as epilepsy. We included patients with at least 2 years of follow-up period.	Division of Pediatric Neurology, Department of Pediatrics, Istanbul University``	NS	Sensitivity
